# Supplementary material for: An in situ activity assay for lysyl oxidases
Source: Commun Biol. 2021 Jul 5;4:840. doi: 10.1038/s42003-021-02354-0 (PMC8257687; doi:10.1038/s42003-021-02354-0)
Supplement: Supplementary file 3 — Supplementary Data 1 [file 42003_2021_2354_MOESM3_ESM.xlsx]

## Sheet: Fig 2aii
control	AdLOXL2	AdLOXL2 DM	AdLOXL2 + PAT1251	AdLOXL2 + PAT1251 + BAPN
3.066	10.559	6.29	4.197	3.72
2.497	7.232	4.241	4.231	3.445
3.189	9.771	6.581	4.506	4.725
2.974	11.218	7.347	5.914	5.245
4.812	14.306	4.693	5.021	5.113
4.452	12.04	2.926	8.292	3.298
5.568	9.269	5.055	10.732	4.691
6.134	14.446	3.851	9.132	5.099
				6.311
	12.5256			5.607
	15.4761			6.187
	12.773			6.95
	16.3848
	15.3697
	17.6867
	15.009
	15.5709
	9.90351
	10.1764
	10.3868
	10.0099
	6.89292
	7.21664
	6.71718
	6.52757
	9.55204
	10.8192
	8.52076
	10.7406
	10.3012
	12.6944
	10.7752
	10.3914
	12.9419
	9.94975
	15.5917
	10.944
	5.87782
	7.5496
	4.75868
	6.56688
	12.1464
	14.0517
	12.7476
	14.2367

## Sheet: Fig 2 cii
WT	T1
6.58	3.281
10.413	3.486
7.983	3.339
8.111	3.2
11.149	3.153
8.096	3.143
8.274	3.01
8.481	3.471
8.475	3.38
11.653	3.601
8.483	3.36
11.101	3.652
10.693	3.879
7.348	3.72
5.852	3.776
6.257	3.632
4.498	3.084
5.146	3.246
5.164	3.463
5.304	3.1
5.107	3.252
8.896	3.442
5.492	3.543
6.924	3.41

## Sheet: Fig 3b
	0 BHZ										50 uM BHZ										100 uM BHZ										150 uM BHZ
24	3.478	2.746	2.536	2.178	2.396	2.167	2.751	2.748	2.714	2.407	2.368	4.506	3.541	3.215	3.659	2.884	3.687	3.297	3.298	3.599	7.043	6.708	4.814	4.987	4.932	3.632	3.569	3.792	3.498	4.238	4.033	4.952	5.152	4.982	5.026	4.574	4.131	4.631	4.963	4.754
48	3.129	2.392	2.452	2.654	2.203	2.625	3.858*	2.142	2.404	2.62	5.516	4.951	5.074	5.063	3.526	3.8	3.435	3.518	3	3.588	6.016	5.522	5.672	4.815	4.809	4.172	3.865	3.993	4.256	3.626	5.992	6.01	6.418	8.407	5.027	4.236	4.713	4.679	4.55	4.29
72	1.579	2.532	2.325	2.502	2.652	2.258	2.693	2.514	2.581	2.373	3.568	3.536	3.56	3.756	3.745	3.095	3.799	3.88	3.095*	4.099	1.579	3.864	4.877	4.762	5.137	3.334	3.695	3.695	3.19	3.775	4.984	5.403	4.41	4.986	4.077	4.131	3.607	3.75	3.28	3.909

## Sheet: Fig 4a
LOXL1	WT								LOXL2+/-
Young	3.08999	16.7398	12.0038	0.15795	5.59466	1.36394			1.54758	6.78911	0.704887	36.8474	2.25404	4.58023
Old	79.6237	120.376	90.3216	109.678	136.678	63.3222			48.2927	29.3006	40.1387		25.727	124.285
LOXL2	WT								LOXL2+/-
Young	61.5294	64.557	41.2298	50.0696	57.6156	24.1586	59.2812	102.294	38.173	45.3514	25.7963	34.9267	34.9465	6.31496	16.1544	34.1351
Old	100	100	100	100	100	100	100	100	47.4843	51.9145	31.0835	44.3539	37.9687	11.8546	12.3822	58.0533

## Sheet: Fig 4d
	WT												LOXL2+/-
Young	13.5099	18.9675	20.3504	28.3824	17.8501	34.2227	48.5331	52.7652	39.0477	67.219	66.2467	69.8975	9.81224	13.1198	11.3255	16.5723	12.3178	17.0898	14.224	21.886	19.6871	18.7572	25.2623	18.6975
Old	86.6669	98.4224	108.114	132.417	44.8637	129.516	70.7372	51.1925	106.654	109.784	121.262	140.37	10.5602	14.9631	13.5682	27.996	18.9609	26.7466	44.9867	41.5045	32.7726	45.3889	49.4342	43.8848

## Sheet: Fig S2
	No Vit. E																				Vit. E
control	4.695	4.579	4.875	6.011	6.18	6.543	5.045	4.614	5.486	4.837	4.824	4.494									4.164	6.77	7.287	4.302	7.828	5.303	6.854	5.684	6.666	3.976	4.558	4.669
Ad LOXL2	13.162	10.151	10.234	9.353	15.353	9.669	5.634	7.352	15.466	16.661	14.913	18.673	13.731	8.718	12.993	11.218					18.191	11.277	9.568	13.484	15.251	12.686	12.992	17.498	20.417	16.999	9.498	10.547	12.992	10.914	10.14	8.955	10.704	8.758	11.589	9.653
Ad LOXL2 DM	4.044	5.599	4.005	4.835	3.532	2.925	5.131	4.338	3.377	5.214	4.519	4.641	3.329	3.986	4.085	4.45	3.577	4.957	2.385	2.951	1.115	2.915	3.45	2.373	6.907	3.728	4.816	6.125	3.564	5.423	2.853	3.126

## Sheet: Fig S3a
control	AdLOXL2	AdLOXL2-DM
54.5591	74.7603	46.8099
66.3331	100.609	41.0874
72.429	105.019	43.0795
80.996	110.936	78.7685
78.4816	105.768	76.6042
77.3877	104.401	76.7761
84.235	101.723	71.9933
86.95	97.8756	72.8487
84.0485	96.6782	75.7834
74.5788	99.6813	87.4001
71.7226	100.43	77.8775
73.8247	102.12	77.47
65.8833	112.966	44.5818
71.1866	96.1613	54.1146
81.6549	90.8729	48.4624
63.3303	100.828
73.8974	74.7805
56.8777	108.474
65.0743	119.816
59.1953	98.6275
35.6736	97.4738
